# Supplementary material for: Transcriptomic profiling of blood from autoimmune hepatitis patients reveals potential mechanisms with implications for management
Source: PLoS One. 2022 Mar 21;17(3):e0264307. doi: 10.1371/journal.pone.0264307 (PMC8936448; doi:10.1371/journal.pone.0264307)
Supplement: S1 Table — (XLSX) [file pone.0264307.s004.xlsx]

## Sheet: Sheet1
Gene	Function	Fold Change	p-value
ADAMTS2	ADAM metallopeptidase with thrombospondin type 1 motif 2 [Source:HGNC Symbol;Acc:HGNC:218]	3.71627	0.00202516
DAAM2	dishevelled associated activator of morphogenesis 2 [Source:HGNC Symbol;Acc:HGNC:18143]	3.27653	7.6e-05
IFI27	interferon alpha inducible protein 27 [Source:HGNC Symbol;Acc:HGNC:5397]	2.44741	0.00093709
CD177	CD177 molecule [Source:HGNC Symbol;Acc:HGNC:30072]	2.20478	0.0103466
TMEM158	transmembrane protein 158 (gene/pseudogene) [Source:HGNC Symbol;Acc:HGNC:30293]	2.20059	0.00046345
MMP8	matrix metallopeptidase 8 [Source:HGNC Symbol;Acc:HGNC:7175]	2.16138	0.0080822
ELANE	elastase, neutrophil expressed [Source:HGNC Symbol;Acc:HGNC:3309]	1.93949	0.0080742
TUBB2A	tubulin beta 2A class IIa [Source:HGNC Symbol;Acc:HGNC:12412]	1.8297	0.0080822
BCAM	basal cell adhesion molecule (Lutheran blood group) [Source:HGNC Symbol;Acc:HGNC:6722]	1.79959	0.00493984
ECHDC3	enoyl-CoA hydratase domain containing 3 [Source:HGNC Symbol;Acc:HGNC:23489]	1.74669	0.00018006
ARG1	arginase 1 [Source:HGNC Symbol;Acc:HGNC:663]	1.68508	0.00114103
AZU1	azurocidin 1 [Source:HGNC Symbol;Acc:HGNC:913]	1.67707	0.00689669
CA1	carbonic anhydrase 1 [Source:HGNC Symbol;Acc:HGNC:1368]	1.64478	0.00143652
LCN2	lipocalin 2 [Source:HGNC Symbol;Acc:HGNC:6526]	1.58923	0.00997812
LTF	lactotransferrin [Source:HGNC Symbol;Acc:HGNC:6720]	1.56011	0.0150164
IL1R2	interleukin 1 receptor type 2 [Source:HGNC Symbol;Acc:HGNC:5994]	1.5518	0.00046345
GRB10	growth factor receptor bound protein 10 [Source:HGNC Symbol;Acc:HGNC:4564]	1.53166	0.00050513
CEACAM8	carcinoembryonic antigen related cell adhesion molecule 8 [Source:HGNC Symbol;Acc:HGNC:1820]	1.52523	0.0294496
RSAD2	radical S-adenosyl methionine domain containing 2 [Source:HGNC Symbol;Acc:HGNC:30908]	1.51221	0.00698036
FCGR1A	Fc fragment of IgG receptor Ia [Source:HGNC Symbol;Acc:HGNC:3613]	1.42582	7.58e-05
Table SX. Most differentially expressed genes in AIH patients compared to healthy volunteers.
