# Supplementary material for: Transcriptomic profiling of blood from autoimmune hepatitis patients reveals potential mechanisms with implications for management
Source: PLoS One. 2022 Mar 21;17(3):e0264307. doi: 10.1371/journal.pone.0264307 (PMC8936448; doi:10.1371/journal.pone.0264307)
Supplement: S2 Table — Republished from Ingenuity Pathway Analysis under a CC BY license, with permission from Qiagen, original copyright 2019. (XLS) [file pone.0264307.s005.xls]

## Sheet: Full List
© 2000-2019 QIAGEN. All rights reserved.
Upstream Regulator	Expr Log Ratio	Molecule Type	Predicted Activation State	Activation z-score	Flags	p-value of overlap	Target molecules in dataset	Mechanistic Network
MYCN		transcription regulator	Activated	3.592		4.33e-15	ABCB10,B2M,CLU,LGALS1,MYH9,RPL23,RPL27,RPL35,RPL41,RPL6,RPL7,RPL9,RPLP0,RPS13,RPS25,RPS27,RPS3A,RPS5,RPS6,RPS8,RPS9,SPARC
RICTOR	0.152	other	Inhibited	-3.303	bias	1.89e-13	BSG,COX6B1,COX7A2L,ISG15,PSMF1,RPL23,RPL41,RPL6,RPL7,RPL9,RPLP0,RPS13,RPS18,RPS21,RPS27A,RPS29,RPS5,RPS6,RPS8,RPS9	55 (3)
MYC	-0.165	transcription regulator		1.451		3.45e-13	ABCB10,ATF2,CLU,COX6B1,COX7A2L,GOLGA2,HSPB1,IFI44,IFI44L,IFI6,IFIT1,IFIT3,IFIT5,LGALS1,LYZ,MYL9,OASL,PHB2,PRDX2,RPL23,RPL27,RPL35,RPL41,RPL6,RPL7,RPL9,RPS18,RPS27,RPS6,RPS9,RSAD2,SLC1A5,SOX6,SPARC,SPN,TFRC,TNFSF13B,USP36	55 (4)
IFNL1		cytokine	Activated	3.554	bias	3.64e-13	CMPK2,GBP1,IFI44,IFI44L,IFI6,IFIT1,IFIT3,IFIT5,IFITM3,ISG15,OAS3,OASL,RSAD2	72 (16)
sirolimus		chemical drug	Inhibited	-3.798		7.4e-13	B2M,CDA,COX6B1,CREG1,FUS,ISG15,LGALS3,RPL23,RPL27,RPL35,RPL41,RPLP0,RPS13,RPS18,RPS21,RPS27,RPS27A,RPS29,RPS3A,RPS5,RPS6,RPS8,RPS9,SLC1A5,TUBB2A,UBA52	56 (3)
IRF7	0.247	transcription regulator	Activated	3.898	bias	1.63e-12	CMPK2,GBP1,IFI44,IFI44L,IFI6,IFIT1,IFIT3,IFITM3,ISG15,LILRA5,OAS3,OASL,RIPK2,RSAD2,S100A8,TNFSF13B	42 (15)
filgrastim		biologic drug	Inhibited	-2.433		4.7e-12	ANXA1,B2M,CLC,CLU,CYP27A1,CYSTM1,EPSTI1,GBP1,HLA-DRA,HLA-DRB5,IFI44,IFI6,IFIT1,IFIT3,IFIT5,ISG15,LGALS3,LILRA5,OAS3,OASL,PRDX2,RSAD2,SPECC1
dexamethasone		chemical drug		-1.54		5.89e-12	ANXA1,B2M,BLVRB,BSG,CDYL,CHI3L1,CLC,CLU,CMPK2,CREG1,CYP27A1,CYSTM1,EPSTI1,FTL,GBP1,HLA-DRA,HLA-DRB5,IFI44,IFI6,IFIT1,IFIT3,IFIT5,IFITM3,ISG15,ITPR3,LGALS1,LGALS3,LILRA5,OAS3,OASL,OSBP2,PLEC,POLR2A,PRDX2,PRDX6,RGS2,RPL7,RPLP0,RPS6,RSAD2,S100A8,S100A9,SPARC,SPECC1,SRGN,STIL,TFRC,TGFBR3,TMEM176B,TPT1	71 (16)
TCR		complex	Activated	2.041	bias	1.02e-11	BSG,IFI44,IFI44L,IFI6,IFIT1,IFIT3,ISG15,OASL,PASK,PHB2,PRDX6,RPL6,RPL7,RPL9,RPLP0,RPS13,RPS3A,RSAD2,SLC1A5,TNFSF13B,UBA52	64 (16)
POLG	-0.331	enzyme				2.32e-11	COX7A2L,EEF1B2,RPL23,RPL7,RPS25,RPS27A,RPS5,TPT1
ZNF106	-0.128	other	Inhibited	-2.333		1.09e-10	COX7A2L,HSPB1,IFITM3,LGALS1,LGALS3,LYZ,PRDX2,S100A8,TMEM106B
interferon beta-1a		biologic drug				6.04e-10	CLC,HLA-DRB5,IFI6,IFIT1,KRT1,LGALS1,LTF,RPL27,RPS27,S100A12,S100A9,TNFSF13B
tretinoin		chemical - endogenous mammalian		1.509		2.09e-09	ANXA1,AP1S2,APBA2,CLC,CREG1,ETS1,GNAS,HSPB1,IFI44,IFI44L,IFI6,IFIT1,IFIT3,IFIT5,ISG15,ITGA2B,KLF1,KRT1,LGALS1,LILRA5,LTF,MYH9,NPC2,OAS3,OASL,PRDX2,PTCH1,RPL6,RPL7,RPS6,S100A8,S100A9,SMOX,SOX6,SPARC,SRGN,TFRC,TGFBR3,TPT1	81 (14)
IFNA2		cytokine	Activated	3.57	bias	2.32e-09	ANXA1,B2M,CMPK2,GBP1,GNAS,IFI44,IFI44L,IFI6,IFIT1,IFIT3,IFIT5,IFITM3,ISG15,OAS3,RSAD2	60 (14)
SP110	0.045	transcription regulator	Inhibited	-2.309		3.22e-09	ATF2,CLU,ETS1,FUS,IFI6,IFIT1,IFIT3,IFITM3,MYH9,OAS3,RIPK2,TGFBR3
CNOT7	0.168	transcription regulator				6.54e-09	B2M,CMPK2,IFI44L,IFI6,IFIT5,ISG15,OAS3	22 (7)
PAF1	-0.093	other	Activated	2.646	bias	8.13e-09	HIST1H2BD,IFI44,IFI44L,IFIT3,IFITM3,ISG15,OAS3,OASL
IFNG	-0.027	cytokine	Activated	3.828		9.57e-09	AIF1,B2M,CMPK2,CYP27A1,FCGR1B,FTL,GBP1,GNAS,HLA-DRA,HLA-DRB5,HSPB1,IFI44,IFI44L,IFI6,IFIT1,IFIT3,IFIT5,IFITM3,ISG15,KLF1,LGALS3,MYH9,OAS3,OASL,PCTP,PHB2,PRDX2,PRPF8,RIPK2,RSAD2,S100A8,S100A9,TFRC,TGFBR3,TNFSF13B	48 (15)
IL1RN	0.1	cytokine	Inhibited	-3.317	bias	1.45e-08	GBP1,IFI44,IFI44L,IFI6,IFIT3,IFIT5,OAS3,OASL,RIPK2,RSAD2,S100A9	60 (16)
PRL		cytokine	Activated	2.515	bias	2.27e-08	B2M,CLU,CMPK2,EPSTI1,IFI44,IFI44L,IFI6,IFIT1,IFIT3,IFIT5,ISG15,OAS3,RSAD2,SPARC,TNFSF13B	59 (12)
IRF1	0.255	transcription regulator	Activated	3.37	bias	6.03e-08	B2M,CMPK2,IFI44L,IFI6,IFIT1,IFIT3,IFIT5,IFITM3,ISG15,OASL,RSAD2,TNFSF13B	69 (14)
ribavirin		chemical drug	Activated	2.63		6.2e-08	IFI44L,IFI6,IFIT3,ISG15,OASL,RNF125,RSAD2	77 (16)
lipopolysaccharide		chemical drug	Activated	3.475		7.07e-08	ABCB10,ANXA1,CHI3L1,CMPK2,CREG1,CYP27A1,GBP1,HLA-DRB5,HMGB2,HSPB1,IFI44,IFI44L,IFI6,IFIT1,IFIT3,IFIT5,ISG15,LGALS1,LGALS3,LTF,LYZ,MYH9,MYL9,OAS3,OASL,PTCH1,RGS2,RIPK2,RPLP0,RPS5,RSAD2,S100A12,S100A8,S100A9,SLC1A5,SLC30A1,SPARC,TFRC,TNFSF13B,TPT1	83 (14)
Ifn		group	Activated	2.941	bias	9.02e-08	B2M,IFIT1,IFITM3,ISG15,OAS3,OASL,RSAD2,S100A8,TFRC,TNFSF13B	57 (15)
CpG ODN 2006		chemical reagent	Activated	2.828	bias	9.39e-08	IFI44,IFI44L,IFI6,IFIT1,IFIT3,IFIT5,OASL,RSAD2,TNFSF13B	32 (14)
STAT1	0.493	transcription regulator	Activated	3.238	bias	1.03e-07	B2M,CMPK2,EPSTI1,GBP1,HLA-DRB5,IFI44,IFI44L,IFI6,IFIT1,IFIT3,IFITM3,ISG15,OAS3,OASL,RSAD2,TNFSF13B	70 (15)
PML	0.314	transcription regulator		1.929		1.26e-07	EPSTI1,FTL,HLA-DRA,HSPB1,IFI44,IFI44L,IFIT1,IFIT3,ISG15,LYZ,OAS3	64 (12)
ST1926		chemical drug	Inhibited	-3.317	bias	1.53e-07	CHCHD2,COX7A2L,GNAS,LGALS1,PSMF1,RPL41,RPL6,RPS27,RPS27A,TPT1,UBA52
IRF3	-0.258	transcription regulator	Activated	3.369	bias	1.68e-07	B2M,CMPK2,GBP1,IFI44,IFI6,IFIT1,IFIT3,IFITM3,ISG15,OAS3,OASL,RSAD2	35 (14)
RPS15	0.343	other	Activated	2.646		2.49e-07	RPS13,RPS25,RPS29,RPS3A,RPS5,RPS6,RPS9
DYSF	-0.089	other				3.78e-07	ANXA1,B2M,FTL,HLA-DRB5,HSPB1,LGALS3,LYZ,MYL4
oblimersen		biologic drug	Activated	2.646	bias	4.25e-07	IFI44,IFI6,IFIT1,IFIT3,ISG15,OASL,RSAD2
IRF5	0.127	transcription regulator	Activated	2.77	bias	4.6e-07	CMPK2,IFI44,IFIT1,IFIT3,IFITM3,ISG15,OASL,RSAD2	31 (15)
SPI1	0.016	transcription regulator	Activated	2.887		4.91e-07	CHI3L1,CMPK2,IFI44,IFI44L,IFI6,IFIT1,IFIT3,IFITM3,ISG15,LTF,LYZ,OASL,RSAD2	46 (12)
IFNAR1	-0.039	transmembrane receptor	Activated	2.391	bias	6.34e-07	B2M,CMPK2,IFI44,IFI6,IFIT3,ISG15,OAS3,OASL,RSAD2,TNFSF13B	43 (13)
RNASEH2A	-0.315	enzyme				1.25e-06	IFI44,IFIT3,IFITM3,ISG15,OASL,RSAD2
Interferon alpha		group	Activated	3.159	bias	1.49e-06	B2M,DYNLT1,EPSTI1,GBP1,IFI44,IFI44L,IFI6,IFIT1,IFIT3,IFITM3,ISG15,OAS3,RSAD2,S100A9,SLC1A5,TNFSF13B	27 (11)
DRAP1	0.366	transcription regulator				1.6e-06	HIST1H1B,HIST1H2AG,HLA-DRA,RPLP0,RPS27
JAK		group	Activated	2.449	bias	1.68e-06	IFI6,IFIT1,IFIT3,IFITM3,ISG15,RSAD2	57 (10)
ACKR2	0.239	G-protein coupled receptor	Inhibited	-2.449	bias	1.68e-06	IFI44,IFIT3,ISG15,OAS3,OASL,RSAD2
IFNLR1	0.048	transmembrane receptor				1.93e-06	CMPK2,IFI44,IFIT3,ISG15,OASL,RSAD2	55 (10)
TBK1	-0.004	kinase		-0.219		1.99e-06	CMPK2,IFI44,IFIT1,IFIT3,ISG15,OAS3,OASL,RSAD2	25 (11)
MAVS	-0.147	other	Activated	2.623	bias	2.04e-06	CMPK2,IFIT1,IFIT3,IFITM3,ISG15,OASL,RSAD2	30 (13)
poly rI:rC-RNA		biologic drug	Activated	3.758	bias	2.1e-06	ANXA1,B2M,GBP1,IFI44,IFIT1,IFIT3,IFIT5,IFITM3,ISG15,LTF,LYZ,OAS3,OASL,RGS2,RSAD2,SRGN,TNFSF13B	60 (13)
MAPK1	0.045	kinase	Inhibited	-3.207		2.3e-06	GBP1,IFI44,IFI6,IFIT1,IFIT3,IFIT5,IFITM3,ISG15,ITGA2B,LGALS1,LGALS3,OAS3,OASL,RGS2	57 (11)
TRIM24	0.063	transcription regulator	Inhibited	-2.121	bias	2.32e-06	CMPK2,EPSTI1,IFI44,IFIT3,ISG15,LGALS3,OASL,PLEC	24 (7)
TLR3	-0.326	transmembrane receptor	Activated	2.153	bias	2.48e-06	CLU,CMPK2,IFI44,IFI44L,IFI6,IFIT1,IFIT3,ISG15,OASL,RSAD2,S100A8,TNFSF13B	29 (15)
5-fluorouracil		chemical drug	Inhibited	-2.331		2.68e-06	CLU,COX6B1,ELOB,RPL23,RPL35,RPL6,RPL7,RPS13,RPS27A,RPS29,RPS8,SRP9
TMEM173	-0.129	other	Activated	2.219	bias	3.26e-06	IFI44,IFIT3,IFITM3,ISG15,OASL,RSAD2	59 (14)
MAP3K7	-0.151	kinase		-0.2		5.1e-06	GBP1,IFI44,IFIT1,IFIT3,OASL,RGS2,TNFSF13B	70 (12)
decitabine		chemical drug		0.966		5.18e-06	ABCB10,B2M,B3GNT2,CDA,CHI3L1,CLU,EEF1B2,ISG15,LGALS1,LGALS3,PLXNA3,POLR2A,PTCH1,RPL9,RPS13,RPS25,RPS27,RPS6,SLC30A1,SPARC,TFRC
CGAS	0.105	enzyme		1.96	bias	8.65e-06	IFI44,IFIT3,ISG15,RSAD2	23 (8)
NPC1	-0.028	transporter				9e-06	CYP27A1,HLA-DRB5,LGALS3,LYZ,NPC2,S100A8,S100A9
STAT2	0.064	transcription regulator	Activated	2.179	bias	1.22e-05	GBP1,IFI6,IFIT1,IFIT3,ISG15,RSAD2	57 (13)
STAT3	-0.266	transcription regulator		-0.865		1.29e-05	CHI3L1,CMPK2,HLA-DRB5,IFI44,IFI6,IFIT1,IFIT3,IFIT5,IFITM3,ISG15,LTF,LYZ,OAS3,OASL,RSAD2,S100A9,SOX6	62 (18)
PARP9	0.274	enzyme	Activated	2	bias	1.43e-05	IFI44,IFIT1,IFIT3,ISG15	22 (7)
PC-SPES		chemical drug				1.99e-05	ANXA1,B2M,CLU,FTL,MYL6,PRDX6,TUBB2A
IL1B	0.089	cytokine	Activated	3.056		1.99e-05	AIF1,ANXA1,B2M,CHI3L1,CMPK2,GBP1,GNAS,HLA-DRA,HSPB1,IFIT1,IFIT3,ISG15,PHB2,RIPK2,RSAD2,S100A8,S100A9,SPARC,SRGN,TMEM176B,TNFSF13B,TPT1	60 (14)
TGM2	-0.168	enzyme	Activated	3.162		2.58e-05	CLC,IFI6,IFIT1,IFIT3,IFIT5,LILRA5,NPC2,OAS3,OASL,S100A8	25 (5)
miR-199a-5p (and other miRNAs w/seed CCAGUGU)		mature microRNA		0.279	bias	2.98e-05	CMPK2,ETS1,ISG15,MYL9,RSAD2,TGFBR3	11 (2)
IFN Beta		group	Activated	2.767	bias	3.08e-05	IFI44,IFI6,IFIT1,IFIT3,ISG15,OAS3,OASL,RSAD2	59 (15)
KITLG		growth factor				3.23e-05	AIF1,B2M,BLVRB,CREG1,KLF1,LTF,RPL7,RPLP0,RPS6,TPT1
DDX58	0.455	enzyme	Activated	2.366	bias	3.23e-05	IFI44,IFIT1,IFIT3,ISG15,LTBP3,RSAD2	28 (14)
IKZF1	-0.103	transcription regulator		-1.26		4.3e-05	B2M,DOCK4,EPSTI1,IFI6,IFIT3,IFIT5,ITGA2B,KLF1,SPN,TSHZ1
TNF	0.359	cytokine		1.622		4.34e-05	ANXA1,ATF2,B2M,CHI3L1,CLU,CYP27A1,ETS1,GBP1,HLA-DRA,IFI6,IFIT1,IFIT3,IFIT5,ISG15,LGALS3,MYH9,MYL6,OAS3,OASL,PHB2,RCN3,RGS2,RIPK2,RNF125,RPS13,S100A8,S100A9,SPARC,TFRC,TMEM176B,TNFSF13B,TPT1,TSHZ1	57 (13)
stallimycin		biologic drug	Activated	2.236	bias	4.44e-05	IFI44,IFI6,IFIT1,IFIT3,ISG15	55 (9)
GATA1	0.1	transcription regulator		-0.543		4.76e-05	ABCB10,BLVRB,CREG1,ETS1,GNAS,ITGA2B,KLF1,LYL1,LYZ,SOX6,TFRC
NPAT	-0.007	transcription regulator				4.96e-05	HIST1H1B,HIST1H2BD,HIST1H4C
IgG		complex	Inhibited	-2.332		5.34e-05	B2M,CYP27A1,GNAS,HSPB1,IFITM3,ISG15,LGALS1,LGALS3,TUBB2A	44 (8)
IRF9	0.249	transcription regulator				6.05e-05	GBP1,IFIT1,IFIT3,IFITM3,ISG15	60 (13)
BTK	0.336	kinase		-1.3		6.3e-05	ETS1,IFI44L,IFIT1,IFIT3,ISG15,OAS3,SPN	51 (14)
ADAMTS12		peptidase		-1.131	bias	6.64e-05	CHI3L1,LGALS1,S100A8,S100A9
VCAN	0.27	other		1.48		6.88e-05	CLU,IFI44,IFI44L,IFI6,IFIT1,LGALS3,OAS3,RGS2
RNASEH2B	0.229	enzyme				7.04e-05	IFI44,IFIT3,ISG15
inosine		chemical - endogenous mammalian	Activated	2.2	bias	8.08e-05	AIF1,ANXA1,FTL,IFITM3,NPC2
PRKCA	-0.425	kinase		1.648		8.67e-05	ETS1,IFIT1,IFIT3,OASL,RSAD2,S100A8,S100A9	59 (12)
bromodeoxyuridine		chemical drug	Activated	2.236	bias	8.86e-05	IFI44,IFI6,IFIT1,IFIT3,ISG15	55 (9)
TRIM28	-0.367	transcription regulator				0.000106	ETS1,GABPB2,POLR2A,S100A9,SOX6
ZFP36	0.008	transcription regulator		-1.982	bias	0.000109	LTF,S100A8,S100A9,SOX6,TFRC,TMCC2
IRF2	0.017	transcription regulator		0.818		0.000112	B2M,GBP1,HIST1H4C,ISG15,MYH9,SRGN,TNFSF13B	30 (10)
TAB1	0.214	enzyme		-1.982		0.000119	GBP1,IFIT1,RGS2,TNFSF13B	21 (5)
CD3		complex		1.811	bias	0.000123	ANXA1,ATF2,ETS1,FTL,GBP1,GNAS,IFIT1,PHB2,PLEC,POLR2A,PSMF1,RPL6,RPS3A,SRGN,TFRC,TSTA3
LY-2510924		biologic drug				0.000127	LILRA5,RPL23,S100A12
GATA2	0.531	transcription regulator		0		0.00013	CHI3L1,ETS1,ITGA2B,KLF1,LTF,LYL1,MPIG6B,S100A8,S100A9,SPN,TFRC,TGFBR3
hydrogen peroxide		chemical - endogenous mammalian		0.223		0.00013	ATF2,BSG,CLU,EEF1B2,ETS1,HLA-DRA,IFI6,PRDX2,SLC30A1,SPARC,SRGN,TFRC,TGFBR3,TUBB2A	58 (5)
POU2AF1	-0.1	transcription regulator		1.253	bias	0.000137	HLA-DRA,IFI44,IFI44L,IFIT3,LGALS1	41 (7)
CEBPA	0.293	transcription regulator		0.669		0.000141	ANXA1,CHI3L1,CREG1,GBP1,IFI6,ISG15,LGALS1,LTF,LYL1,RGS2,S100A8,S100A9,TUBB2A	55 (4)
IL21		cytokine	Activated	2.121	bias	0.000145	BSG,CMPK2,HLA-DRB5,IFIT1,IFIT3,ISG15,OASL,RSAD2	71 (14)
Immunoglobulin		complex		-1.854		0.000153	AIF1,BLVRB,COX6B1,DGKA,LTBP3,RGS2,RPS6,RSAD2,S100A12,S100A8,S100A9,SMOX,TFRC,TGFBR3
Ifnar		group	Activated	2.433	bias	0.000156	B2M,IFIT3,IFITM3,ISG15,OASL,RSAD2	50 (16)
VHL	0.109	transcription regulator		-0.849		0.000163	AIF1,FTL,IFITM3,MYL12B,RPS6,SPARC,TFRC
SYVN1	-0.166	transporter	Activated	2.646	bias	0.000171	CDA,HSPB1,IFI44,SLC1A5,SLC30A1,TFRC,TMEM106B
DNASE2	0.42	enzyme				0.000195	IFIT3,ISG15,OAS3,RSAD2
EIF2AK2	0.396	kinase	Activated	2.2	bias	0.000196	HIST1H2BD,IFI6,IFIT1,IFIT5,ISG15,OAS3	59 (13)
IRF8	-0.08	transcription regulator		-1.461		0.000204	B2M,GBP1,IFI44L,IFI6,IFIT3,ISG15,TNFSF13B	60 (18)
FTMT		enzyme				0.000216	FTL,TFRC
NOS2		enzyme		0.579		0.000227	CHI3L1,HMGB2,IFIT3,ISG15,PRDX6,S100A8,SLC1A5,TNFSF13B	43 (11)
TICAM1	0.136	other	Activated	2.613	bias	0.000243	CMPK2,IFIT1,IFIT3,ISG15,OASL,RIPK2,RSAD2	25 (10)
CD28	-0.03	transmembrane receptor		1.897	bias	0.000256	ANXA1,ATF2,DGKA,GBP1,PHB2,POLR2A,PSMF1,RPL6,SRGN,TFRC,TSTA3
TREX1	0.589	enzyme				0.000259	IFI44,ISG15,OASL
IL4		cytokine		-1.578		0.000269	ANXA1,CMPK2,DGKA,IFI44,IFIT3,IFITM3,ISG15,KRT1,LGALS1,LGALS3,LYL1,MYH9,OAS3,OASL,PLEC,RPS6,S100A8,S100A9,TFRC,TMEM176B	73 (13)
NFATC2	-0.314	transcription regulator		1.89		0.000333	CMPK2,DGKA,IFIT3,ISG15,OASL,RGS2,RSAD2,TNFSF13B	52 (10)
dihydrotestosterone		chemical - endogenous mammalian		-0.555		0.000352	B2M,CHI3L1,CLU,FTL,HSPB1,KRT1,LGALS1,LYZ,RPL27,RPL9,RPS29,SLC1A5,SPARC,TGFBR3	51 (3)
SASH1	0.247	other	Activated	2.236	bias	0.000355	CMPK2,IFIT3,ISG15,OASL,RSAD2
CD 437		chemical drug	Inhibited	-2.828	bias	0.000392	COX7A2L,FTL,GNAS,LGALS1,PSMF1,RPS27,SRGN,UBA52
EGOT		other				0.00043	GBP1,ISG15
pegintron		biologic drug				0.00043	ISG15,RNF125
ARHGDIG		other				0.000455	ANO9,ANXA1,RGS2
IFIH1	0.467	enzyme				0.00049	IFI44L,IFIT1,ISG15,RSAD2	28 (13)
KRAS	-0.137	enzyme		-0.647		0.000497	ATF2,B2M,BSG,CHI3L1,CLU,HSPB1,IFI6,IFIT1,IFITM3,ISG15,LGALS3,LYZ,RPS6,SPARC	59 (7)
nitrofurantoin		chemical drug		1.709		0.000573	CLU,LGALS3,PRDX2,RPL27,RPL6,RPS8,RPS9
Irgm1		other	Inhibited	-2	bias	0.000584	IFIT3,OASL,RSAD2,STIL
Histone h3		group				0.00061	B2M,GABPB2,IFI6,IFITM3,POLR2A,PTCH1,RPS6,RPS9,RSAD2,S100A8,S100A9,UBB	26 (4)
IFNA4		cytokine		1.93	bias	0.000635	IFIT1,ISG15,OASL,RSAD2	59 (15)
DOT1L	-0.394	phosphatase				0.000728	RPL41,RPLP0,UBB
ALKBH5	-0.079	enzyme				0.000813	BLVRB,CLU,RGS2,RPLP0,SOX6
HSPA5	-0.113	enzyme		1.103		0.000873	CLU,CRTC1,IFIT1,ISG15
EPO		cytokine				0.000901	B2M,BLVRB,CREG1,KLF1,RPL7,RPLP0,RPS6,TFRC,TPT1	16 (2)
IFN type 1		group		1.953	bias	0.000941	IFIT1,ISG15,OASL,TNFSF13B	70 (15)
AREG		growth factor		-1.342		0.000951	BSG,GBP1,HIST1H2BD,IFI6,IFIT3	28 (4)
2-aminopurine		chemical reagent				0.000957	IFI6,IFIT1,ISG15	23 (6)
SGPL1	-0.034	enzyme				0.000957	IFIT1,ISG15,PHB2
TSC2	-0.493	other	Inhibited	-2.433		0.000962	ANXA1,CREG1,HSPB1,IFITM3,LGALS3,TMEM176B
IFNB1		cytokine		1.768		0.000969	CMPK2,HMGB2,IFI6,IFIT1,IFIT3,ISG15,PTCH1,RIPK2,RSAD2	28 (11)
FOS	0.304	transcription regulator		0.585		0.000972	CHI3L1,CLU,LGALS3,LTBP3,MYH9,RAP1GAP,RPL9,RPLP0,RPS18,RPS6,RPS9,S100A8,S100A9
RUNX1	0.112	transcription regulator		-1.97		0.00102	CHI3L1,ITGA2B,KRT1,MYH9,MYL9,S100A9,SOX6
SMARCA4	-0.458	transcription regulator	Activated	2.945	bias	0.00102	AP1S2,GBP1,GSTO1,HLA-DRA,IFIT1,IFITM3,LGALS1,LGALS3,MYL4,NPC2,PASK,PTCH1,RGS2,ST6GALNAC4	33 (5)
ZNF395	-0.198	other				0.00106	IFI44,IFIT1
ABCB7	-0.117	transporter				0.00106	FTL,TFRC
TLR9	-0.421	transmembrane receptor	Activated	2.752	bias	0.00107	IFI44L,IFIT1,IFIT3,ISG15,OAS3,RSAD2,S100A8,TNFSF13B	31 (14)
SAMSN1	0.52	other	Activated	2.236	bias	0.00111	CMPK2,IFIT3,ISG15,OASL,RSAD2	37 (7)
thioacetamide		chemical toxicant		-0.147	bias	0.00132	ANXA1,CLU,HDGFL2,HIST1H3D,LGALS1,LGALS3,LIN7A,SPARC
IFNA1/IFNA13		cytokine		1.959	bias	0.00134	IFI6,IFIT1,ISG15,RSAD2	59 (14)
arsenic		chemical toxicant				0.00138	FTL,KRT1,LTF
NRAS	0.099	enzyme		-1.342		0.00138	B2M,ETS1,IFIT1,ISG15,LGALS1,PRDX2,TUBB2A
HRAS	0.178	enzyme		0.842		0.0014	B2M,CLU,ETS1,HSPB1,LYZ,MYL9,OSBP2,PRDX2,PRDX6,RAP1GAP,RPL23,RPS27,RPS6,SPARC	58 (4)
beta-estradiol		chemical - endogenous mammalian		0.452		0.00141	ABCB10,AIF1,ANXA1,APBB1,BSG,CHI3L1,CLU,DPM2,ETS1,GMFB,HLA-DRB5,HSPB1,ISG15,LGALS3,LIN7A,LTF,LYL1,LYZ,PHB2,PITPNM2,POLR2A,RAP1GAP,RGS2,RPS13,RPS9,SPARC,SPN,ST6GALNAC4,TGFBR3,TNFSF13B
MSC	-0.131	transcription regulator	Activated	2		0.00143	EPSTI1,IFI44,IFI44L,IFIT1
HNF4A		transcription regulator		0.478		0.00145	ABCB10,ATF2,BLVRB,CHCHD2,CHI3L1,COX7A2L,CYP27A1,DPM2,GOLGA2,GSTO1,HIST1H2BD,HIST1H4B,HMGB2,LGALS3,LTF,MYL6,OAS3,PHB2,POLR2A,RAP1GAP,RPL41,RPLP0,RPS18,RPS25,RPS27A,RPS6,RSAD2,S100A9,SH3BGRL2,TFRC,TMEM176B,USP36
MAPT	-0.322	other				0.00146	AIF1,BSG,HIST1H2BD,HIST1H4B,PLEC,PRDX6,RPL23,RPLP0,TPT1,TUBB2A
poly(dG-dC)		chemical reagent				0.00148	ISG15,RSAD2	19 (4)
tofacitinib		chemical drug				0.00148	IFIT3,ISG15	25 (6)
ISG15	1.328	other				0.00148	IFI6,IFITM3
OSM	0.299	cytokine		1.559		0.00166	ANXA1,B2M,BSG,CDA,CHI3L1,COX6B1,GBP1,GOLGA2,PRDX2,S100A12,S100A8,S100A9,TSTA3
USP18	0.506	peptidase				0.00172	IFI6,IFITM3,ISG15	22 (7)
TFAP2A		transcription regulator	Inhibited	-2.236		0.00192	ANXA1,RPL6,RPL7,RPLP0,RPS5
FAAH	-0.07	enzyme				0.0021	RPL7,RPS18,RPS6
CD40LG	-0.081	cytokine				0.00235	B2M,CLU,IFI44,IFI6,IFIT1,IFIT3,ISG15,LYL1,RGS2,TFRC	62 (14)
IRF4	-0.199	transcription regulator	Inhibited	-2.213		0.00241	B2M,GBP1,ISG15,RPL6,RPS3A,TNFSF13B
ISGF3		complex				0.00251	ISG15,RSAD2
RFXAP	-0.14	transcription regulator				0.00251	B2M,HLA-DRA	3 (2)
RRP1B	-0.235	transcription regulator				0.00256	RPL27,RPL6,RPS5,RPS8,RPS9
Map3k7		kinase		1.067	bias	0.0026	CMPK2,ISG15,RSAD2,S100A9	36 (9)
TLR7	0.346	transmembrane receptor	Activated	2.4	bias	0.00268	IFI44,IFI44L,IFIT1,IFIT3,ISG15,OAS3,RSAD2	58 (11)
TERC		other				0.00277	CLU,S100A9,TUBB2A
DOCK8	-0.175	other	Activated	2	bias	0.00289	CMPK2,IFIT3,ISG15,RSAD2
DUSP1	0.491	phosphatase		1.387		0.00298	CMPK2,IFIT1,IFIT3,LTF,S100A9	71 (15)
PRMT1	-0.146	enzyme				0.00302	FTL,ITGA2B,KLF1
PRKAG3	0.901	other				0.00307	CYP27A1,FBXO9,FTL,MYL4,TFRC,TMCC2
cisplatin		chemical drug		0.217		0.00311	ABCB10,ANXA1,CLU,CROCC,DGKA,FAXDC2,GABPB2,GMFB,IFI6,LGALS3,LYZ,RPS21,RPS5,RPS9,SMOX
Irp		group				0.00312	FTL,TFRC
miR-196a-5p (and other miRNAs w/seed AGGUAGU)		mature microRNA				0.00312	ANXA1,S100A9
FTH1	0.183	enzyme				0.00312	FTL,TFRC
CDK4/6		group		-1		0.0032	EEF1B2,HSPB1,KRT1,RPS6
JAK1/2		group		1	bias	0.0032	HLA-DRA,HLA-DRB5,ISG15,RSAD2	56 (9)
LGALS1	0.626	other		-0.293		0.0032	LGALS1,LGALS3,PTCH1,TFRC
IKZF3	-0.205	transcription regulator		-1.982	bias	0.0032	DOCK4,IFI6,IFIT3,IFIT5
cholesterol		chemical - endogenous mammalian		1.236		0.00353	BSG,CYP27A1,HLA-DRB5,LGALS3,LYZ,PTCH1,S100A8
PRDM1	-0.055	transcription regulator		-0.239		0.0037	CHI3L1,HLA-DRA,LGALS1,RSAD2,S100A8,S100A9,TNFSF13B	45 (7)
fluticasone propionate		chemical drug		-0.896		0.00377	CHI3L1,CLEC12A,HLA-DRA,IFIT1,S100A8,TNFSF13B
RNF216	-0.103	enzyme				0.00379	IFIT1,ISG15	32 (14)
salmonella minnesota R595 lipopolysaccharides		chemical - endogenous non-mammalian	Activated	2.214	bias	0.00385	CMPK2,HLA-DRA,ISG15,OASL,RSAD2
isotretinoin		biologic drug		-0.152	bias	0.0039	IFIT3,S100A9,SPN,TFRC
CSF3		cytokine		0.492		0.0041	ETS1,FUS,HLA-DRA,LTF,LYZ,TFRC
CLDN7		other		0.447		0.00413	FOLR3,IFI44,IFI6,ITPR3,LGALS3
cerivastatin		chemical drug				0.00429	HSPB1,S100A8,S100A9,TGFBR3	36 (7)
ethionine		chemical toxicant				0.00447	ANXA1,CLU,LGALS3
IREB2	-0.206	translation regulator				0.00453	FTL,TFRC
ACO1	0.211	enzyme				0.00453	FTL,TFRC
NFKBIA	0.143	transcription regulator		-0.563		0.00476	ATF2,CHI3L1,CLU,IFI6,ISG15,RPS18,S100A8,S100A9,TFRC,TMEM176B	57 (12)
CIITA	0.134	transcription regulator				0.0048	B2M,HLA-DRA,HLA-DRB5
tetraethylammonium		chemical drug				0.0048	GSTO1,HSPB1,RPLP0
TET2	0.118	enzyme		-0.447		0.00489	CMPK2,IFIT3,IFITM3,RSAD2,S100A8	20 (3)
indomethacin		chemical drug		0.87		0.0051	ANXA1,BSG,CLU,IFITM3,LGALS3,RPS21,S100A8
IFN alpha/beta		group		1.067	bias	0.00514	IFIT3,ITGA2B,RSAD2,TNFSF13B	26 (11)
RBBP7	-0.306	transcription regulator				0.00532	KLF1,LYL1
ATXN3	-0.04	peptidase				0.00532	IFIT1,ISG15
2'3'-cyclic guanosine monophosphate-adenosine monophosphate		chemical - endogenous mammalian				0.00532	ISG15,RSAD2	25 (8)
6-aminopyrazolopyrimidine derivative compound II		chemical - kinase inhibitor				0.00532	IFITM3,ISG15	19 (4)
phenacetin		chemical drug				0.00551	ANXA1,CLU,LGALS3
ERBB2	-0.135	kinase	Activated	2.891		0.00608	CLU,EPSTI1,HIST1H4C,HMGB2,HSPB1,LGALS1,LGALS3,LTBP3,MYL9,NPC2,POLR2A,POLR2J2/POLR2J3,PRDX2,SPARC
MRTFB	-0.117	transcription regulator		-1		0.00609	LTF,MYH9,S100A8,S100A9
mycophenolic acid		chemical drug		-0.152	bias	0.00609	CLU,ETS1,GBP1,SLC30A1
STAT6	-0.285	transcription regulator		-1.706		0.0061	ANXA1,DGKA,IFI44,IFIT3,IFITM3,ISG15,OAS3,OASL,TMEM176B	73 (16)
IFNA10		cytokine				0.00617	IFIT1,ISG15
IFNA21		cytokine				0.00617	IFIT1,ISG15
IFNA5		cytokine				0.00617	IFIT1,ISG15	26 (4)
IFNA7		cytokine				0.00617	IFIT1,ISG15
mir-196		microRNA				0.00617	ANXA1,S100A9
IFNA14		cytokine				0.00617	IFIT1,ISG15
CSF3R	-0.078	transmembrane receptor				0.00617	LTF,LYZ
IFNA6		cytokine				0.00617	IFIT1,ISG15	26 (4)
APLN		other				0.00628	ITGA2B,LYL1,SPN
SOCS1	0.784	other	Inhibited	-2.216	bias	0.0063	IFI44,IFIT1,IFIT3,ISG15,RSAD2	60 (14)
RBM5	-0.007	other				0.00668	ANXA1,IFITM3,ISG15
IFNAR2	0.303	transmembrane receptor				0.00668	IFI44,IFI6,ISG15	57 (10)
MRTFA	-0.13	transcription regulator		-1.406		0.00689	LTF,MYH9,MYL9,S100A8,S100A9
IFNA8		cytokine				0.00708	IFIT1,ISG15
IFNA16		cytokine				0.00708	IFIT1,ISG15
RFX5	0.329	transcription regulator				0.00708	B2M,HLA-DRA
pomalidomide		chemical drug				0.00708	KLF1,SOX6
KLF1	1.04	transcription regulator				0.0071	BSG,ITGA2B,TFRC
hexamethylene bisacetamide		chemical reagent				0.0071	CREG1,IFIT3,TFRC
lactacystin		chemical - protease inhibitor		1.408		0.00737	FTL,FUS,HMGB2,HSPB1,RPLP0,TUBB2A
LTBR	0.081	transmembrane receptor				0.00754	CLU,LYZ,TNFSF13B
KAT2B	0.116	transcription regulator				0.00754	B2M,ISG15,PTCH1	22 (5)
RASSF1	-0.074	other		0.152		0.00773	CLU,CREG1,MYL9,TUBB2A
TARBP2	0.053	other				0.00805	MYL9,SOX6
BHLHA15		transcription regulator				0.00805	CLU,ITPR3
HTT	-0.237	transcription regulator				0.00815	B2M,B3GNT2,DPM2,HMGB2,KRT1,LTF,MYL4,PCTP,POLR2A,RAP1GAP,RIPK2,RPS29,TFRC
2-bromoethylamine		chemical reagent				0.00846	ANXA1,CLU,LGALS3
GLI1	-0.517	transcription regulator		-0.153	bias	0.00847	CLU,CMPK2,PTCH1,S100A9,SOX6,TNFSF13B
LOC299282		other				0.00854	CYP27A1
SLC2A12		transporter				0.00854	SLC1A5
miR-377-5p (and other miRNAs w/seed GAGGUUG)		mature microRNA				0.00854	PRDX6
miR-212-5p (miRNAs w/seed CCUUGGC)		mature microRNA				0.00854	PTCH1
miR-499-5p (and other miRNAs w/seed UAAGACU)		mature microRNA				0.00854	SOX6
LY6D		other				0.00854	TSTA3
BANF1	0.208	other				0.00854	S100A9
ZNF184	-0.071	transcription regulator				0.00854	S100A9
MAP3K20	0.156	kinase				0.00854	SOX6
LDHA	0.338	enzyme				0.00854	SLC1A5
ETP-46464		chemical reagent				0.00854	OASL
clorgyline		chemical drug				0.00854	GNAS
triparanol		chemical drug				0.00854	PTCH1
synthetic peptide		chemical reagent				0.00854	SPARC
PDLIM2	0.043	other	Activated	2		0.00865	IFI44,IFIT3,MYL9,OAS3	57 (11)
FZD9		G-protein coupled receptor				0.00907	IFI44,ISG15
fontolizumab		biologic drug				0.00907	ISG15,RSAD2
mir-208		microRNA				0.00907	MYL9,SOX6
Saa3		other				0.00907	S100A8,S100A9
THY1		other				0.00907	CLU,ETS1
KLK5		peptidase				0.00907	S100A8,S100A9
olanzapine		chemical drug		-0.218		0.00963	HLA-DRB5,RGS2,S100A8,S100A9
CST5		other		1.89		0.00992	EEF1B2,GOLGA2,ITPR3,MYL9,POLR2J2/POLR2J3,PRDX2,PRPF8
Ifn gamma		complex		1.091		0.00998	CHI3L1,GBP1,HLA-DRA,IFI44L
bee venom		chemical - endogenous non-mammalian				0.00998	HSPB1,MYH9,OASL,RGS2
SRF	0.096	transcription regulator		-0.447		0.0101	ETS1,ITGA2B,LTF,MYH9,MYL4,MYL9,S100A8,S100A9
IL17R		complex				0.0101	S100A8,S100A9
TFEC	0.095	transcription regulator				0.0101	MYH9,S100A9
GFI1B	0.08	transcription regulator				0.0101	GABPB2,TGFBR3
TNFSF10	0.414	cytokine		0.762		0.0107	IFI6,IFIT1,ISG15,TFRC
SAFB	-0.426	other				0.011	B2M,HLA-DRA,S100A8
E. coli B4 lipopolysaccharide		chemical toxicant		1.912	bias	0.0111	ANXA1,CYP27A1,IFIT3,IFITM3,RPL7,RPS25,RSAD2
RHOJ		enzyme				0.0113	ANXA1,MYH9
HNF1A-AS1		other				0.0113	HIST1H2BD,HMGB2
TEK	0.16	kinase				0.0113	S100A8,S100A9
APP	-0.455	other		1.762		0.012	AIF1,BSG,CLU,CMPK2,HIST1H2BD,HSPB1,ITPR3,LGALS3,PRDX2,PRDX6,RPS6,RSAD2,S100A8,TPT1,TUBB2A
MSR1	0.442	transmembrane receptor				0.0125	IFIT1,ISG15
RACK1	0.403	enzyme				0.0125	ISG15,PTCH1
hexachlorobenzene		chemical toxicant				0.0128	ANXA1,CLU,LGALS3
XBP1	0.179	transcription regulator		-0.728	bias	0.0132	ETS1,HLA-DRA,RCN3,SLC1A5,SPARC,SRP9
resveratrol		chemical drug		-1.664		0.0134	AIF1,BSG,IFIT1,ISG15,ITGA2B,PTCH1,TFRC
IL15	0.528	cytokine		-0.339		0.0134	ANXA1,ETS1,GNAS,IFIT1,RPS3A,RPS6,SPN,SRGN,TFRC
AGN194204		chemical drug		0.447	bias	0.0135	DGKA,GNAS,IFITM3,LGALS1,NPC2
ETS		group				0.0137	CHI3L1,ITGA2B
SCGB1A1		cytokine				0.0137	S100A8,S100A9
CUX1	0.061	transcription regulator				0.0147	HIST1H1B,HIST1H4C,LTF
MUC1		other				0.0147	HLA-DRA,IFIT3,OASL
phenylbutazone		chemical drug				0.0147	ANXA1,CLU,LGALS3
ORMDL3	0.153	other				0.015	OAS3,TNFSF13B
IPMK	0.229	kinase				0.015	MYL6,MYL9
HFE	0.488	transmembrane receptor				0.015	B2M,TFRC
mezerein		chemical - endogenous non-mammalian				0.015	IFI6,IFIT1
Salmonella enterica serotype abortus equi lipopolysaccharide		chemical toxicant	Activated	2.236	bias	0.0151	CLC,GBP1,ISG15,OASL,RIPK2
cycloheximide		chemical reagent		1.51		0.0158	B2M,GBP1,GNAS,IFIT1,RGS2,RSAD2,S100A8,SLC30A1
Hif1		complex				0.016	LGALS1,S100A8,TFRC
FAM3B		cytokine				0.0163	LGALS1,SPARC
KDM6B	-0.272	enzyme				0.0163	ITGA2B,OASL
NFE2	-0.016	transcription regulator				0.0163	ITGA2B,KLF1
gefitinib		chemical drug				0.0166	ANO9,EPSTI1,HSPB1,LTF,S100A9
USF2	0.011	transcription regulator				0.0167	B2M,CHI3L1,MYH9
TLR4	0.433	transmembrane receptor		1.982	bias	0.0169	CMPK2,IFIT3,IFITM3,ISG15,OASL,RIPK2,RSAD2,TFRC
DNMT3B	-0.712	enzyme		1		0.017	IFIT1,MYL4,MYL6,MYL9,SLC30A1
estrogen receptor		group		0.447		0.017	ANXA1,ETS1,LTF,RGS2,SPARC,TGFBR3
EIF4B	-0.028	translation regulator				0.017	ISG15
SLC9A9	0.27	transporter				0.017	TFRC
MARCH2	0.215	enzyme				0.017	TFRC
MDC1	-0.372	other				0.017	CLU
ZFP91	0.1	transcription regulator				0.017	TNFSF13B
clusterin antisense oligonucleotide		biologic drug				0.017	CLU
FSCN2	-0.575	other				0.017	ESPN
PRKCSH	-0.221	enzyme				0.017	PKD1
CD93	-0.066	other				0.017	CYP27A1
NUBP1	-0.237	other				0.017	TFRC
POLDIP3	0.112	other				0.017	ISG15
HPS1	0.535	other				0.017	LGALS3
SEC63	0.056	transporter				0.017	PKD1
NAGLU	-0.165	enzyme				0.017	LYZ
ADAMTS13	-0.634	peptidase				0.017	LGALS3
COMP		other				0.017	LGALS3
EVC	-0.847	other				0.017	PTCH1
RFX4		transcription regulator				0.017	HLA-DRA
dimethyl succinate		chemical - endogenous mammalian				0.017	BSG
SB203580		chemical - kinase inhibitor		-1.757	bias	0.0174	ANXA1,ATF2,IFIT1,IFIT3,IFIT5,ISG15,RCN3,RIPK2,SPARC
IKBKE	0.086	kinase				0.0174	IFIT1,IFIT3,RSAD2
gentamicin C		chemical drug				0.0174	ANXA1,CLU,LGALS3
lomustine		chemical drug				0.0174	ANXA1,CLU,LGALS3
poly dA-dT		chemical reagent				0.0177	ISG15,RSAD2
tributyrin		chemical drug				0.0182	ETS1,GBP1,SLC30A1
ursodeoxycholic acid		chemical - endogenous mammalian				0.0182	CYP27A1,LGALS3,SPARC
BDNF		growth factor				0.0186	FTL,LGALS1,MYL4,S100A9,SH3BGRL2,SPARC,TFRC
triamterene		chemical drug				0.0189	ANXA1,CLU,LGALS3
resiquimod		chemical drug		1	bias	0.0189	AIF1,FCGR1B,HSPB1,PRDX6,TNFSF13B
TP53	-0.021	transcription regulator		0.182		0.0191	ANXA1,CLU,DGKA,GBP1,HIST1H2BD,HMGB2,HSPB1,ISG15,ITGA2B,LGALS3,LYZ,MYH9,MYL4,MYL9,PRDX2,PRDX6,PTCH1,RPL7,RPS18,RPS25,RPS5,SH3BGRL2,SPN,TFRC,VWCE
HEXIM1	-0.13	transcription regulator				0.0191	ANXA1,POLR2A
NFKBIZ	0.199	transcription regulator				0.0191	S100A8,S100A9
CTNNB1	-0.071	transcription regulator		-1.109	bias	0.0192	ANXA1,CLU,CREG1,IFIT1,KRT1,LGALS3,MLLT6,MYL4,PKD1,POLR2A,PTCH1,S100A8,SLC1A5
BRCA1	0.312	transcription regulator		1.387		0.0194	DGKA,HSPB1,IFI6,IFIT1,IFIT3
mir-15		microRNA				0.0197	IFIT1,ISG15,RNF125
miR-29b-3p (and other miRNAs w/seed AGCACCA)		mature microRNA				0.0197	GMFB,SPARC,TUBB2A
HIPK2	-0.007	kinase				0.0197	ABCB10,KLF1,LGALS3
Creb		group		-0.447		0.0198	APBA2,GABPB2,GNAS,KRT1,LTBP3,MLLT6,RGS2
HOXA10		transcription regulator		-1.342		0.0198	LTF,LYZ,S100A12,TGFBR3,TNFSF13B
IL2		cytokine		0.533	bias	0.0198	ANXA1,CYP27A1,ETS1,KLF1,LTBP3,PHB2,PTCH1,RGS2,S100A8,SLC30A1,TGFBR3
CREBBP	-0.378	transcription regulator				0.02	B2M,EPSTI1,GNAS,HLA-DRA,ISG15,OAS3,RGS2,RSAD2
PLAU		peptidase				0.0205	OAS3,S100A8,S100A9
AKT3	-0.137	kinase				0.0206	ETS1,RPS6
MTA2	-0.267	transcription regulator				0.0206	KLF1,LYL1
BMPR1B		kinase				0.0206	KLF1,SOX6
ITGB3	-0.522	transmembrane receptor				0.0213	ITGA2B,SPARC,UBA52
fenamic acid		chemical reagent				0.0213	ANXA1,CLU,LGALS3
IL22		cytokine		1.154		0.0213	HSPB1,KRT1,S100A8,S100A9
E. coli serotype 0127B8 lipopolysaccharide		chemical - endogenous non-mammalian		1.342		0.0219	ANXA1,LGALS3,RSAD2,TGFBR3,TNFSF13B
calphostin C		chemical - kinase inhibitor				0.0221	CLU,ETS1,S100A8
IL17C		cytokine				0.0221	S100A8,S100A9
SOD1	0.396	enzyme				0.0222	B2M,CLU,GNAS,HSPB1,PRDX6,TFRC
SIRT1	-0.161	transcription regulator		-1.89		0.0225	CMPK2,HLA-DRB5,IFI44,IFIT3,IFITM3,LGALS3,MYL6,RSAD2
linoleic acid		chemical - endogenous mammalian				0.0229	CLU,S100A8,S100A9
ETS2	0.051	transcription regulator				0.0238	CYP27A1,ITGA2B,LYZ
tetradecanoylphorbol acetate		chemical drug		0.923		0.0244	ANXA1,ETS1,HIST1H4C,HLA-DRA,ISG15,ITGA2B,ITPR3,LIN7A,LYZ,MYH9,RGS2,S100A8,S100A9,SPARC,SPN,SRGN,USP36
AGER	-0.504	transmembrane receptor				0.0246	IFIT1,S100A8,S100A9
hemozoin		chemical - endogenous non-mammalian				0.0253	S100A8,S100A9
GDP		chemical - endogenous mammalian				0.0254	TGFBR3
CHCHD10	0.349	other				0.0254	CHCHD2
PTCHD4		other				0.0254	PTCH1
lipoxygenase		group				0.0254	RGS2
NOP58	0.073	enzyme				0.0254	LTF
GPC6		transmembrane receptor				0.0254	PTCH1
Rig1		other				0.0254	IFIT1
TH17 Cytokine		group				0.0254	LGALS1
miR-424-3p (miRNAs w/seed AAAACGU)		mature microRNA				0.0254	LGALS3
RPS14	0.596	translation regulator				0.0254	S100A8
VRK1	0.29	kinase				0.0254	ATF2
MKNK2	0.04	kinase				0.0254	ISG15
MLST8	-0.101	other				0.0254	ISG15
GCNT1	0.491	enzyme				0.0254	SPN
CACNA2D1		ion channel				0.0254	CACNA1I
SIGLEC10	0.075	other				0.0254	ETS1
PIK3C2B	-0.588	kinase				0.0254	KRT1
SPAG9	-0.166	other				0.0254	FOXK1
DDX4		enzyme				0.0254	IFITM3
TUBB1	-0.49	other				0.0254	TUBB2A
ANP32A	-0.105	other				0.0254	COX7A2L
Cacnb1		ion channel				0.0254	CACNA1I
CHTOP	0.03	other				0.0254	LTF
FTL	0.604	enzyme				0.0254	TFRC
nilutamide		chemical drug				0.0254	CYP27A1
chlordecone		chemical toxicant				0.0254	LTF
interferon beta-1b		biologic drug				0.0254	BSG
5R,11R-diethyl-5,6,11,12-tetrahydrochrysene-2,8-diol		chemical reagent				0.0254	TGFBR3
glyphosate		chemical toxicant				0.0254	S100A9
epiallopregnanolone		chemical - endogenous mammalian				0.0254	LGALS3
dimethyl sulfoxide		chemical drug		1		0.0255	ANXA1,KLF1,MYL4,TFRC
MDM2	0.383	transcription regulator				0.0255	ETS1,LYZ,RPL23
Bvht		other				0.0264	ETS1,KLF1,MYL4
cadmium		chemical toxicant				0.0264	B2M,LGALS3,SLC30A1
mir-132		microRNA				0.027	CRTC1,PTCH1
CCNK	0.075	kinase				0.027	DGKA,GABPB2
vorinostat		chemical drug		0		0.027	CLU,HLA-DRB5,KLF1,LYZ,S100A8,S100A9
PAX3		transcription regulator				0.0272	ANXA1,ATF2,CLU,NPC2,SRGN
Il3		cytokine				0.0273	LTF,LYZ,SRP9
captopril		chemical drug				0.0273	ANXA1,CLU,LGALS3
tetracycline		chemical drug				0.0273	HIST1H4C,POLR2A,RPL23
FOXM1	-0.319	transcription regulator				0.0274	ANXA1,ATF2,PRDX2,PTCH1
deferoxamine		chemical drug	Activated	2.2		0.0278	CLC,IFI6,IFIT5,RSAD2,TFRC
IL3		cytokine				0.0279	APBA2,FUS,GNAS,KLF1,RPL6,RPL7,RPS6
MYD88	0.365	other	Activated	2.433	bias	0.0283	CMPK2,ISG15,OASL,RSAD2,S100A8,TNFSF13B
ABCB4	-0.084	transporter				0.0287	LGALS3,SPARC
APEX1	0.22	enzyme				0.0287	ABCB10,RGS2
TERT		enzyme				0.0301	B2M,ETS1,IFIT1,ISG15
halofuginone		chemical drug				0.0301	HDGFL2,LGALS1,LIN7A,SPARC
H2AFX	-0.134	transcription regulator				0.0304	CLU,MYL6
KN 93		chemical - kinase inhibitor				0.0304	ETS1,MYL4
dehydroisoandrosterone		chemical - endogenous mammalian				0.0312	B2M,LGALS3,PRDX6
R5020		chemical reagent				0.0312	IFIT3,IFIT5,RGS2
delta-9-tetrahydrocannabinol		chemical drug				0.0312	LTF,PRDX2,RPS9
rosiglitazone		chemical drug		0.707		0.0318	ETS1,GBP1,HLA-DRA,OAS3,RGS2,S100A8,S100A9,SPN
USF1	0.243	transcription regulator				0.0322	B2M,CHI3L1,MYH9
IL23A	0.24	cytokine				0.0322	S100A8,S100A9
SAA1		transporter				0.0322	S100A8,S100A9
IL17RA	-0.163	transmembrane receptor				0.0322	S100A8,S100A9
IL36A		cytokine				0.0322	S100A8,S100A9
MTPN	0.017	transcription regulator				0.0332	ANXA1,S100A8,SPARC
cobalt chloride		chemical reagent				0.0332	ABCB10,CLU,TFRC
ADRB		group		-1		0.0337	IFIT3,OASL,PKD1,RSAD2
TEC/BTK/ITK/TXK/BMX		group				0.0337	RPS6
RTP1		other				0.0337	RPS6
Vacuolar H+ ATPase		complex				0.0337	TMEM106B
NUDT2	-0.274	phosphatase				0.0337	MYL4
ZXDC	0.17	transcription regulator				0.0337	HLA-DRA
FDX2		transporter				0.0337	TFRC
HCAR1		G-protein coupled receptor				0.0337	BSG
GLRX3	0.174	enzyme				0.0337	TFRC
LARP1	-0.222	translation regulator				0.0337	RPS6
MAL	-0.2	other				0.0337	RPS6
SUFU	0.076	transcription regulator				0.0337	PTCH1
UFD1	0.118	peptidase				0.0337	TNFSF13B
miR-330-5p (and other miRNAs w/seed CUCUGGG)		mature microRNA				0.0337	ETS1
BOK	0.961	other				0.0337	ITPR3
IK	-0.086	cytokine				0.0337	HLA-DRA
TAF12	0.065	transcription regulator				0.0337	HLA-DRA
NPLOC4	-0.062	other				0.0337	TNFSF13B
GIPC1	-0.28	other				0.0337	TGFBR3
RNASEH1	0.048	enzyme				0.0337	RPS21
FBXL5	0.31	enzyme				0.0337	TFRC
GAS1		other				0.0337	PTCH1
FDXR	-0.164	enzyme				0.0337	TFRC
SCIN		other				0.0337	ITGA2B
NBN	0.178	other				0.0337	CLU
CC-122		chemical drug				0.0337	IFIT3
GR-MD-02		chemical drug				0.0337	LGALS3
chloral hydrate		chemical drug				0.0337	PTCH1
sodium alum		chemical drug				0.0337	TPT1
sodium chlorate		chemical reagent				0.0337	PTCH1
fenclonine		chemical drug				0.0337	PTCH1
vigabatrin		chemical drug				0.0337	RPS6
D-alpha-hydroxyglutarate		chemical - endogenous mammalian				0.0337	PTCH1
GAB2	-0.036	other				0.034	ITGA2B,SPARC
ELF4	-0.024	transcription regulator				0.034	LYZ,PLEC
RARRES3	0.298	enzyme				0.0359	IFIT1,ISG15
GAPDH	0.344	enzyme				0.0359	IFI6,OAS3
PRKN	-0.637	enzyme				0.0359	PRDX2,PRDX6
TGFB1	-0.099	growth factor		0.063		0.036	B2M,BSG,CHI3L1,CLU,DOCK4,ETS1,FTL,FUS,GBP1,GNAS,HLA-DRB5,HSPB1,IFIT3,LGALS3,LTBP3,MYH9,MYL6,RSAD2,SPARC,TFRC,TGFBR3,TNFSF13B,TUBB2A
allopurinol		chemical drug				0.0363	ANXA1,CLU,LGALS3
5-O-mycolyl-beta-araf-(1->2)-5-O-mycolyl-alpha-araf-(1->1')-glycerol		chemical - endogenous non-mammalian				0.0363	IFIT1,IFIT3,IFIT5
camptothecin		chemical drug		0		0.0368	ANO9,EEF1B2,LGALS3,PLEC,RIPK2,RSAD2,S100A12,SLC30A1,TFRC,TUBB2A
HIST1H1T	0.612	other				0.0374	B2M,PHB2,ZC3H4
Hist1h1a		other				0.0374	B2M,PHB2,ZC3H4
rifampin		chemical drug				0.0383	ABCB10,OSBP2,PLEC,STIL
vancomycin		biologic drug				0.0385	ANXA1,CLU,LGALS3
butyric acid		chemical - endogenous mammalian		0.272		0.039	ANXA1,CLU,HLA-DRA,HMGB2,IFIT1,IFIT3,ITPR3,MYL4
xanthohumol		chemical drug				0.0397	ANXA1,MYL4
ROCK2	-0.193	kinase				0.0397	KRT1,S100A8
HSF2	-0.113	transcription regulator				0.0397	CLU,HSPB1
cyclosporin A		biologic drug		-0.798		0.0403	ANXA1,CLU,CYP27A1,DGKA,LGALS3,MYL4,PASK,S100A9
methylprednisolone		chemical drug		0.808		0.0408	ANXA1,B2M,CREG1,NUDT4,PCTP,RGS2,SLC30A1,SPARC,TFRC
TCL1A	0.709	transcription regulator				0.0408	LTF,S100A8,S100A9
NS-398		chemical reagent				0.0408	S100A8,S100A9,TFRC
garcinol		chemical - endogenous non-mammalian				0.0408	MLLT6,POLR2J2/POLR2J3,TPT1
SPRY2	0.927	other				0.0417	ETS1,ISG15
imiquimod		chemical drug				0.0419	ISG15,OASL,RSAD2
ILX-23-7553		chemical drug				0.042	CLU
Ho		group				0.042	SPARC
ZBED1	0.149	enzyme				0.042	RPS6
anthralin		chemical drug				0.042	KRT1
KLF8	-0.059	transcription regulator				0.042	EPSTI1
Gata		group				0.042	ITGA2B
ACOT13	0.37	enzyme				0.042	PCTP
PHF6	0.274	transcription regulator				0.042	POLR2A
2,3-bis(3'-hydroxybenzyl)butane-1,4-diol		chemical - endogenous mammalian				0.042	SPARC
TAF9	0.041	transcription regulator				0.042	HLA-DRA
7S NGF		complex				0.042	CLU
DDX21	-0.101	enzyme				0.042	RPS21
LRP8	-0.126	transmembrane receptor				0.042	CLU
RBM14	-0.335	transcription regulator				0.042	SOX6
KCTD11	0.21	other				0.042	PTCH1
AQP3	-0.372	transporter				0.042	KRT1
NAA10	-0.218	enzyme				0.042	TGFBR3
SMARCC2	-0.501	transcription regulator				0.042	NPC2
RAB7A	0.016	enzyme				0.042	RPS6
SPRY4		other				0.042	ISG15
PLAA	0.09	other				0.042	CLU
SSBP1	-0.048	other				0.042	HLA-DRA
RFXANK	0.184	transcription regulator				0.042	HLA-DRA
pubchem compound 11483544		chemical reagent				0.042	TNFSF13B
atenolol		chemical drug				0.042	B2M
4-aminophenol		chemical - endogenous mammalian				0.042	CLU
FAS	0.393	transmembrane receptor				0.0426	GBP1,IFIT1,LGALS3,PLEC,RSAD2,S100A12,TFRC
forskolin		chemical toxicant		1.009		0.0429	CACNA1I,CLU,GBP1,GNAS,HLA-DRA,ITPR3,LTF,NPC2,PRDX2,RGS2,S100A8
TCF		group				0.0431	LGALS3,PTCH1,SLC1A5
CARM1	-0.111	transcription regulator				0.0437	FTL,KRT1
TNIP1	0.119	other				0.0437	S100A8,S100A9
CGS 21680		chemical reagent				0.0437	RGS2,TFRC
pristane		chemical toxicant				0.0437	ISG15,TNFSF13B
cyclopamine		chemical reagent				0.0437	PTCH1,SPARC
let-7a-5p (and other miRNAs w/seed GAGGUAG)		mature microRNA		-1.154	bias	0.0441	BSG,IFIT5,SMOX,TGFBR3
STAT4	0.139	transcription regulator		0.13	bias	0.0442	BSG,ISG15,LTBP3,PRDX6,RCN3
Cdc42		enzyme				0.0458	MYH9,NPC2
carbamylcholine		chemical drug				0.0458	ITPR3,RGS2
Mek		group		-1.452		0.0463	CLU,ETS1,HSPB1,ITGA2B,RPL23
miR-146a-5p (and other miRNAs w/seed GAGAACU)		mature microRNA				0.0467	LTF,S100A12,VWCE
EHF		transcription regulator				0.0467	S100A12,S100A8,S100A9
EGR2	0.568	transcription regulator		-1	bias	0.0477	DGKA,PASK,TFRC,TGFBR3
SNCA	0.125	enzyme		1		0.0478	AIF1,HLA-DRA,HLA-DRB5,ISG15,RSAD2
laminaran		chemical drug				0.0479	IFI44L,RSAD2
ATF3	0.774	transcription regulator				0.0479	HSPB1,RIPK2,RSAD2
diethylstilbestrol		chemical drug		-0.368		0.0499	CLU,LGALS1,LTF,OSBP2,S100A8,SPARC
S100A4	0.462	other				0.05	S100A8,S100A9
lenalidomide		chemical drug	Activated	2.236		0.057	DOCK4,HIST1H3D,IFI6,IFIT3,IFIT5
NUPR1	0.161	transcription regulator	Inhibited	-2.121		0.0688	CYSTM1,ETS1,HIST1H1B,HIST2H3D,ITPR3,PCTP,STIL,USP36
mifepristone		chemical drug	Inhibited	-2.236		0.106	ANXA1,CHI3L1,CLU,LTF,RGS2
calcitriol		chemical drug		1.859		0.213	IFI44L,ISG15,LGALS1,LTF,RSAD2,S100A8,S100A9
L-triiodothyronine		chemical - endogenous mammalian		1.982		0.232	CLU,LYZ,PHOSPHO1,PRDX2,RGS2
IL10		cytokine		1.966		0.383	LGALS1,S100A8,TFRC,TNFSF13B
