# Supplementary material for: Transcriptomic profiling of blood from autoimmune hepatitis patients reveals potential mechanisms with implications for management
Source: PLoS One. 2022 Mar 21;17(3):e0264307. doi: 10.1371/journal.pone.0264307 (PMC8936448; doi:10.1371/journal.pone.0264307)
Supplement: S3 Table — (XLSX) [file pone.0264307.s006.xlsx]

## Sheet: Sheet1
Symbol	Description
ATP5F1B*	ATP synthase F1 subunit beta
SNX3	sorting nexin 3
SLC2A1*	solute carrier family 2 member 1
TMCC2	transmembrane and coiled-coil domain family 2
CREG1	cellular repressor of E1A stimulated genes 1
TNIP1	TNFAIP3 interacting protein 1
ZMAT2	zinc finger matrin-type 2
HK1	hexokinase 1
PTMS*	parathymosin
TMEM183A	transmembrane protein 183A
CTSB	cathepsin B
TMEM158	transmembrane protein 158
